# Supplementary material for: Association between Dietary Patterns during Pregnancy and Children’s Neurodevelopment: A Birth Cohort Study
Source: Nutrients. 2024 May 19;16(10):1530. doi: 10.3390/nu16101530 (PMC11123670; doi:10.3390/nu16101530)
Supplement: Supplementary file 1 [file nutrients-16-01530-s001.zip]

Archive with 1 entries (1 files):
- nutrients-2959276-supplementary.pdf
